# Supplementary material for: Efficacy and Safety of Intravenous Magnesium Sulfate in Spinal Surgery: A Systematic Review and Meta-Analysis
Source: J Clin Med. 2024 May 26;13(11):3122. doi: 10.3390/jcm13113122 (PMC11172721; doi:10.3390/jcm13113122)
Supplement: Supplementary file 1 [file jcm-13-03122-s001.zip]

Archive with 1 entries (1 files):
- jcm-3010149-supplementary.pdf
